# Supplementary material for: Multi-Omics Analysis in Initiation and Progression of Meningiomas: From Pathogenesis to Diagnosis
Source: Front Oncol. 2020 Aug 28;10:1491. doi: 10.3389/fonc.2020.01491 (PMC7484374; doi:10.3389/fonc.2020.01491)
Supplement: Supplementary Table 3 — Proteomics research on meningiomas. [file Table_3.XLSX]

## Sheet: Sheet1
Phenotype	Sample Size (case,control)	Tissue/tissue	Ethnicity	Tested genes/Techniques	Major results	PMID
meningioma (benign Grade 1)	N=10	meningioma (benign Grade 1) and normal arachnoid tissues adjacent to tumors	China	galectin-3	marker of meningiomas	24085542
meningioma (benign Grade 1)	N=10	meningioma (benign Grade 2) and normal arachnoid tissues adjacent to tumors	China	vimentin	marker of meningiomas	24085542
meningioma (benign Grade 1)	N=10	meningioma (benign Grade 3) and normal arachnoid tissues adjacent to tumors	China	endoplasmin	marker of meningiomas	24085542
meningioma (benign Grade 1)	N=10	meningioma (benign Grade 4) and normal arachnoid tissues adjacent to tumors	China	40S ribosomal protein S12	marker of meningiomas	24085542
meningioma (benign Grade 1)	N=10	meningioma (benign Grade 5) and normal arachnoid tissues adjacent to tumors	China	glutathione S-transferase P	marker of meningiomas	24085542
meningioma (benign Grade 1)	N=10	meningioma (benign Grade 6) and normal arachnoid tissues adjacent to tumors	China	hypoxia up-regulated protein 1	marker of meningiomas	24085542
meningiomas	N=24	meningiomas tissue	N.A.	Calponin-1	a prediction index in the classification of benign and atypical meningioma	17047085
meningiomas	N=24	meningiomas tissue	N.A.	Activator of 90-kDa heat shock protein ATPase homologue 1	a prediction index in the classification of benign and atypical meningioma	17047085
meningiomas	N=24	meningiomas tissue	N.A.	Serine-threonine kinase receptor-associated protein	a prediction index in the classification of benign and atypical meningioma	17047085
meningiomas	N=24	meningiomas tissue	N.A.	Placental ribonuclease inhibitor	a prediction index in the classification of benign and atypical meningioma	17047085
meningiomas	N=24	meningiomas tissue	N.A.	Vitamin D-binding protein	a prediction index in the classification of benign and atypical meningioma	17047085
meningiomas	N=24	meningiomas tissue	N.A.	Apolipoprotein A-I	a prediction index in the classification of benign and atypical meningioma	17047085
meningiomas	N=24	meningiomas tissue	N.A.	Peroxiredoxin 6	a prediction index in the classification of benign and atypical meningioma	17047085
meningiomas	N=24	meningiomas tissue	N.A.	Galectin-1	a prediction index in the classification of benign and atypical meningioma	17047085
meningiomas	N=24	meningiomas tissue	N.A.	Retinoic acid-binding protein II, cellular	a prediction index in the classification of benign and atypical meningioma	17047085
meningiomas	N=24	meningiomas tissue	N.A.	Peroxiredoxin 2	a prediction index in the classification of benign and atypical meningioma	17047085
meningiomas	N=24	meningiomas tissue	N.A.	Voltage-dependent anion-selective channel protein 2	a prediction index in the classification of benign and atypical meningioma	17047085
meningiomas	N=24	meningiomas tissue	N.A.	Actin, aortic smooth muscle	a prediction index in the classification of benign and atypical meningioma	17047085
meningiomas	N=24	meningiomas tissue	N.A.	Annexin A1	a prediction index in the classification of benign and atypical meningioma	17047085
meningiomas	N=24	meningiomas tissue	N.A.	Proteasome activator complex subunit 2	a prediction index in the classification of benign and atypical meningioma	17047085
meningiomas	N=24	meningiomas tissue	N.A.	ATP synthase D chain, mitochondrial	a prediction index in the classification of benign and atypical meningioma	17047085
meningiomas	N=24	meningiomas tissue	N.A.	Microtubule-associated protein, RP/EB family, member 1	a prediction index in the classification of benign and atypical meningioma	17047085
meningiomas	N=24	meningiomas tissue	N.A.	Enoyl-CoA hydratase, mitochondrial	a prediction index in the classification of anaplastic and atypical meningioma	17047085
meningiomas	N=24	meningiomas tissue	N.A.	Proteasome subunit α type 1	a prediction index in the classification of anaplastic and atypical meningioma	17047085
meningiomas	N=24	meningiomas tissue	N.A.	Acid ceramidase	a prediction index in the classification of anaplastic and atypical meningioma	17047085
meningiomas	N=24	meningiomas tissue	N.A.	Selenium-binding protein 1	a prediction index in the classification of anaplastic and atypical meningioma	17047085
meningiomas	N=24	meningiomas tissue	N.A.	Tropomyosin 1 α chain	a prediction index in the classification of anaplastic and atypical meningioma	17047085
meningiomas	N=24	meningiomas tissue	N.A.	α-Enolase	a prediction index in the classification of anaplastic and atypical meningioma	17047085
meningiomas	N=24	meningiomas tissue	N.A.	α-1-antitrypsin	a prediction index in the classification of anaplastic and atypical meningioma	17047085
meningiomas	N=24	meningiomas tissue	N.A.	Fibrinogen gamma chain	a prediction index in the classification of anaplastic and atypical meningioma	17047085
meningiomas	N=14	meningiomas tissue	America	AKAP12	marker of meningiomas progression	29391485
