# Supplementary material for: Multi-Omics Analysis in Initiation and Progression of Meningiomas: From Pathogenesis to Diagnosis
Source: Front Oncol. 2020 Aug 28;10:1491. doi: 10.3389/fonc.2020.01491 (PMC7484374; doi:10.3389/fonc.2020.01491)
Supplement: Supplementary Table 4 — Meningioma driver genes-based drug-repositioning. [file Table_4.XLSX]

## Sheet: gwas-association-downloaded_202
Gene	GWAS trait	Drug_name	Phase	Resource
ARID1B	meningiomas	Ascorbic acid	approved, nutraceutical	drugbank
MUC2	meningiomas	Pranlukast	investigational	drugbank
TCEB3C/TCEB3CL	RAM, healthy irradiated, healthy nonirradiated, irradiated with other cancer and nonirradiated with other cancer	(2S)-2-(1H-indol-3-yl)hexanoic acid	experimental	drugbank
TCEB3C/TCEB3CL	RAM, healthy irradiated, healthy nonirradiated, irradiated with other cancer and nonirradiated with other cancer	(2S)-2-(1H-indol-3-yl)pentanoic acid	experimental	drugbank
TCEB3C/TCEB3CL	RAM, healthy irradiated, healthy nonirradiated, irradiated with other cancer and nonirradiated with other cancer	(2S)-8-[(tert-butoxycarbonyl)amino]-2-(1H-indol-3-yl)octanoic acid	experimental	drugbank
TCEB3C/TCEB3CL	RAM, healthy irradiated, healthy nonirradiated, irradiated with other cancer and nonirradiated with other cancer	Indoleacetic acid	experimental	drugbank
TCEB3C/TCEB3CL	RAM, healthy irradiated, healthy nonirradiated, irradiated with other cancer and nonirradiated with other cancer	1-naphthaleneacetic acid	experimental	drugbank
CTNNA3	RAM, healthy irradiated, healthy nonirradiated, irradiated with other cancer and nonirradiated with other cancer	Urea	approved, investigational	drugbank
CTNNA3	RAM, healthy irradiated, healthy nonirradiated, irradiated with other cancer and nonirradiated with other cancer	Zinc	approved, investigational	drugbank
CTNNA3	RAM, healthy irradiated, healthy nonirradiated, irradiated with other cancer and nonirradiated with other cancer	Zinc acetate	approved, investigational	drugbank
CTNNA3	RAM, healthy irradiated, healthy nonirradiated, irradiated with other cancer and nonirradiated with other cancer	Zinc chloride	approved, investigational	drugbank
FOXM1	meningiomas	3-[3-chloro-5-(5-{[(1S)-1-phenylethyl]amino}isoxazolo[5,4-c]pyridin-3-yl)phenyl]propan-1-ol	experimental	drugbank
FOXM1	meningiomas	3-[3-(3-methyl-6-{[(1S)-1-phenylethyl]amino}-1H-pyrazolo[4,3-c]pyridin-1-yl)phenyl]propanamide	experimental	drugbank
FOXM1	meningiomas	4-(4-METHYLPIPERAZIN-1-YL)-N-[5-(2-THIENYLACETYL)-1,5-DIHYDROPYRROLO[3,4-C]PYRAZOL-3-YL]BENZAMIDE	experimental	drugbank
FOXM1	meningiomas	1-[5-Methyl-2-(trifluoromethyl)furan-3-yl]-3-[5-[2-[[6-(1H-1,2,4-triazol-5-ylamino)pyrimidin-4-yl]amino]ethyl]-1,3-thiazol-2-yl]urea	experimental	drugbank
FOXM1	meningiomas	Wortmannin	experimental	drugbank
FOXM1	meningiomas	Fostamatinib	approved, investigational	drugbank
FOXM1	meningiomas	XL844	investigational	drugbank
FOXM1	meningiomas	Enzastaurin	investigational	drugbank
FOXM1	meningiomas	Fostamatinib	approved, investigational	drugbank
